# Supplementary material for: PKA activation and endothelial claudin-5 breakdown in the schizophrenic prefrontal cortex
Source: Oncotarget. 2017 Oct 16;8(55):93382–91. doi: 10.18632/oncotarget.21850 (PMC5706803; doi:10.18632/oncotarget.21850)
Supplement: Supplementary file 1 [file oncotarget-08-93382-s001.xlsx]

## Sheet: Sheet2
	Nishiura K, Ichikawa-Tomikawa N, Sugimoto K, Kunii Y, Kashiwagi K, Tanaka M, Yokoyama Y, Hino M, Sugino T, Yabe H, Tkahashi H, Kakita A, Imura T, Chiba H
	PKA activation and endothelial claudin-5 breakdown in the schizophrenic prefrontal cortex
	Methods	qPCR		IHC (DAB stain)		IHC (fluorescence)
	Group	Con	Scz	Con	Scz	Con	Scz
	Number of cases	12	20	12	7	7	5
	Age	65.1 ± 14.3	68.9 ± 11.5	64.9 ± 15.0	72.0 ± 11.8	67.9 ± 12.7	68.8 ± 10.2
	Sex	M8 / F4	M12 / F8	M7 / F5	M3 / F4	M3 / F4	M2 / F3
	Age of onset		25.7 ± 7.8		26.5 ± 10.2		29.6 ± 10.2
	Duration of illness		42.5 ± 9.1		43.8 ± 10.8		39.4 ± 2.2
	Antipsychotic treatment		16		5		4
	Cause of death (cases)	Pneumonia (4) Cardiovascular disease (4) Cancer (3) Unknown (1)	Pneumonia (8) Cardiovascular disease (4) Cancer (3) Suffocation (2) ARF (1) MOF (1) Suicide (1)	Pneumonia (4) Cardiovascular disease (4) Cancer (3) Unknown (1)	Cardiovascular disease (3) Pneumonia (2) Suffocation (1) MOF (1)	Cancer (4) Cardiovascular disease (2) Pneumonia (1)	Cancer (2) Pneumonia (2) Cardiovascular disease (1)
	PMI	10.8 ± 14.6	18.7 ± 12.3	11.3 ± 14.4	18.4 ± 11.8	21.2 ± 19.0	17.8 ± 17.0
	p-value		0.01		0.09		0.63
	Supplementary Table S1. Characteriztion of subjects in this study.
	Con; control, Scz; schizophrenia, PMI; postmortem interval, ARF; acute respiratory failure, MOF; multiple organ failure.
